# Supplementary material for: Removal of hypersignaling endosomes by simaphagy
Source: Autophagy. 2023 Oct 16;20(4):769–91. doi: 10.1080/15548627.2023.2267958 (PMC11062362; doi:10.1080/15548627.2023.2267958)
Supplement: Supplemental Material [file KAUP_A_2267958_SM7544.zip]

Archive with 9 entries (9 files):
- Movie_1 (1).tif
- Movie_2.tif
- Movie_3.tif
- Movie_4.tif
- Movie_5.tif
- Movie_6.tif
- Movie_7.tif
- Movie_8.tif
- Supplementary_figures_revised R5.docx
